# Supplementary material for: Alteration of urinary neutrophil gelatinase–associated lipocalin as a predictor of tacrolimus-induced chronic renal allograft fibrosis in tacrolimus dose adjustments following kidney transplantation
Source: PLoS One. 2018 Dec 21;13(12):e0209708. doi: 10.1371/journal.pone.0209708 (PMC6303063; doi:10.1371/journal.pone.0209708)
Supplement: S1 File — (XLSX) [file pone.0209708.s001.xlsx]

## Sheet: Sheet1
uNGAL/uCr at the start						uNGAL/uCr at 12 months
-uNGAL	+uNGAL	-uNGAL	+uNGAL			-uNGAL	+uNGAL	-uNGAL	+uNGAL
91	77	96	78			91	76	88	72
94	94	71	111			88	94	65	80
88	78	103	100			88	84	89	92
63	63	94	85			93	63	90	81
104	98	63	98			84	98	71	82
68	106	86	68			68	91	88	64
64	64	72	83			84	64	70	71
65	85	110	74			85	96	100	90
71	71	78	72			88	65	85	80
77	77	73	96			96	77	85	71
68	78	74	93			78	78	78	67
96	96	68	102			91	82	80	87
73	83	86	81			93	85	76	80
74	74	59	72			68	74	63	68
108	92	72	73			91	62	78	69
94	100	61	70			94	96	74	70
69		58	56			69		98	64
88		74	96			88		82	64
82		95	82			72		84	68
		88	63					96	63
		89	58					81	70
		58	73					64	62
			78						71
